# Supplementary material for: 2,8-Disubstituted-1,5-naphthyridines as Dual Inhibitors of Plasmodium falciparum Phosphatidylinositol-4-kinase and Hemozoin Formation with In Vivo Efficacy
Source: J Med Chem. 2024 Jun 25;67(13):11401–20. doi: 10.1021/acs.jmedchem.4c01154 (PMC11247499; doi:10.1021/acs.jmedchem.4c01154)
Supplement: Supplementary file 2 — jm4c01154_si_002.xlsx [file jm4c01154_si_002.xlsx]

## Sheet: Sheet1
Supplementary, Table S5: Compound susceptibility assays using P. falciparum PI4K conditional knockdown line
	ABS IC50 (µM) for PfPI4K cKD
Compound	N=1			N=2			N=3			Mean + SD (µM)
	no aTc	+aTc	fold shift	no aTc	+aTc	fold shift	no aTc	+aTc	fold shift	no aTc	+aTc	fold shift
1	0.0174	0.1322	7.5977	0.01625	0.1246	7.66769	0.01764	0.1343	7.61338	0.017± 0.001	0.130 ± 0.004	7.62626
14	0.02528	0.02269	0.897547	0.03797	0.03708	0.97656	0.01974	0.02055	1.04103	0.028 ± 0.009	0.027 ± 0.009	0.971714
16	0.07214	0.0705	0.977266	0.1183	0.1182	0.999155	0.07216	0.06344	0.879157	0.088 ± 0.027	0.084 ± 0.030	0.95186
17	0.01952	0.02188	1.1209	0.0498	0.04293	0.862048	0.02222	0.02205	0.992349	0.031 ± 0.017	0.029 ± 0.012	0.991766
MMV390048 (control)	0.004013	0.03061	7.62771	0.004314	0.02945	6.82661	0.003484	0.02506	7.19288	0.0037 ± 0.0004	0.0260 ± 0.003	6.9
	0.003942	0.02662	6.75292	0.003386	0.02061	6.08683	0.003311	0.02346	7.08547
