# Supplementary material for: 2,8-Disubstituted-1,5-naphthyridines as Dual Inhibitors of Plasmodium falciparum Phosphatidylinositol-4-kinase and Hemozoin Formation with In Vivo Efficacy
Source: J Med Chem. 2024 Jun 25;67(13):11401–20. doi: 10.1021/acs.jmedchem.4c01154 (PMC11247499; doi:10.1021/acs.jmedchem.4c01154)
Supplement: Supplementary file 3 — jm4c01154_si_003.csv [file jm4c01154_si_003.csv]

Compound	SMILES
8	O=S(C1=CC(C2=CC=C3N=CC=C(NC4CNCCC4)C3=N2)=CC=C1)(C)=O
9	N[C@H]1CN(C2=CC=NC3=CC=C(C4=CC=CC(S(=O)(C)=O)=C4)N=C23)CC1
10	CC(N[C@H]1CN(C2=CC=NC3=CC=C(C4=CC=CC(S(=O)(C)=O)=C4)N=C23)CC1)=O
11	O=C(N)N[C@H]1CN(C2=CC=NC3=CC=C(C4=CC=CC(S(=O)(C)=O)=C4)N=C23)CC1
12	FC(C1=CC=C(C2=CC=C3N=CC=C(NC4CNCCC4)C3=N2)C=N1)(F)F
13	N[C@H]1CN(C2=CC=NC3=CC=C(C4=CC=C(C(F)(F)F)N=C4)N=C23)CC1
14	N[C@@H]1CN(C2=CC=NC3=CC=C(C4=CC=C(C(F)(F)F)N=C4)N=C23)CC1
15	FC(C1=CC=C(C2=CC=C3N=CC=C(N[C@@H]4CNCC4)C3=N2)C=N1)(F)F
16	FC(C1=CC=C(C2=CC=C3N=CC=C(N[C@H]4CNCC4)C3=N2)C=N1)(F)F
17	FC(C1=CC=C(C2=CC=C3N=CC=C(NC4CCNCC4)C3=N2)C=N1)(F)F
18	NC1CCN(C2=CC=NC3=CC=C(C4=CC=C(C(F)(F)F)N=C4)N=C23)CC1
19	FC(C1=CC=C(C2=NC3=C(OC4CCNCC4)C=CN=C3C=C2)C=N1)(F)F
20	FC(C1=CC=C(C2=CC=C3N=CC=C(NCC4CCNCC4)C3=N2)C=N1)(F)F
21	FC(C1=CC=C(C2=CC=C3N=CC=C(NC4CCN(C)CC4)C3=N2)C=N1)(F)F
22	FC(C1=CC=C(C2=CC=C3N=CC=C(NC4CCN(CCO)CC4)C3=N2)C=N1)(F)F
23	FC(C1=CC=C(C2=CC=C3N=CC=C(NC4CCN(CC(F)F)CC4)C3=N2)C=N1)(F)F
24	FC(C1=CC=C(C2=CC=C3N=CC=C(NC4C(C)CNCC4)C3=N2)C=N1)(F)F
25	FC(C1=CC=C(C2=CC=C3N=CC=C(NC4CC(C)(C)NCC4)C3=N2)C=N1)(F)F
26	FC(C1=CC=C(C2=CC=C3N=CC=C(NC(C4)CCNC54CC5)C3=N2)C=N1)(F)F
27	O[C@H]1CNCC[C@H]1NC2=CC=NC3=CC=C(C4=CC=C(C(F)(F)F)N=C4)N=C23
28	O[C@H]1CNCC[C@@H]1NC2=CC=NC3=CC=C(C4=CC=C(C(F)(F)F)N=C4)N=C23
29	CN1CCC(NC2=CC=NC3=CC=C(C4=CC=CN=C4)N=C23)CC1
30	FC(C1=NC=CC=C1C2=CC=C3N=CC=C(NC4CCN(C)CC4)C3=N2)(F)F
31	FC(C1=CC=C(C2=CC=C3N=CC=C(NC4CCN(C)CC4)C3=N2)C(C)=N1)(F)F
32	N#CC1=NC=C(C2=NC3=C(NC4CCN(C)CC4)C=CN=C3C=C2)C=C1
33	O=C(C1=NC=C(C2=NC3=C(NC4CCN(C)CC4)C=CN=C3C=C2)C=C1)NC
34	COC1=CC=C(C2=CC=C3N=CC=C(N[C@H]4CNCC4)C3=N2)C=N1
35	OCCCOC1=NC=C(C2=NC3=C(NC4CCN(C)CC4)C=CN=C3C=C2)C=C1
36	NC1=NC2=CC=C(C3=CC=C(C(F)(F)F)N=C3)N=C2C(NC4CCN(C)CC4)=C1
37	O=C1NC2=CC=C(C3=CC=C(C(F)(F)F)N=C3)N=C2C(NC4CCN(C)CC4)=C1
